# Supplementary material for: Monotonic loading performance of GFRP beam-column joints connected with slotted–hole bolts
Source: PLoS One. 2022 Jul 27;17(7):e0272136. doi: 10.1371/journal.pone.0272136 (PMC9328552; doi:10.1371/journal.pone.0272136)
Supplement: S1 File — (XLSX) [file pone.0272136.s002.xlsx]

## Sheet: Sheet1
Dis. of J1	Load of J1	Dis.of J2	Load of J2
0	0	0	0
1.75	0.15	1.6	0.27
5.41	0.32	4.94	0.56
19.76	0.91	12.24	1.02
29.77	1.07	19.22	1.4
39.78	1.21	29.24	1.67
49.79	1.44	39.24	1.85
59.81	1.68	49.26	1.92
69.79	1.9	59.27	2.08
79.75	2.13	69.26	2.25
89.7	2.49	79.22	2.5
99.66	3	89.17	2.75
109.61	3.57	99.13	3.21
119.56	4.2	109.08	3.74
129.55	5	119.04	4.36
139.62	5.93	129.01	5.02
149.69	6.8	139.09	5.27
159.76	7.22	149.16	5.8
169.82	7.14	159.23	6.08
179.89	7.51	169.3	6.94
190.44	8.27	179.36	7.74
		189.44	8.39
