# Supplementary material for: Monotonic loading performance of GFRP beam-column joints connected with slotted–hole bolts
Source: PLoS One. 2022 Jul 27;17(7):e0272136. doi: 10.1371/journal.pone.0272136 (PMC9328552; doi:10.1371/journal.pone.0272136)
Supplement: S2 File — (XLSX) [file pone.0272136.s003.xlsx]

## Sheet: Sheet1
Dis.of T1	Load of T1	Dis.of T2	Load of T2	Dis. Of T3	Load of T3
0	0	0	0	0	0
1.86	0.29	1.17	0.11	1.22	0.09
5.59	0.69	5.7	0.26	3.4853	0.25
8.51	0.97	23.73	0.75	6.9615	0.42
20.26	2.07	32.07	0.99	9.2365	0.49
23.19	2.3	40.37	1.24	9.2274	0.5
26.12	2.48	48.67	1.52	13.7774	0.6
29.07	2.65	56.96	1.78	18.291	0.62
32	2.78	65.28	1.98	27.4092	0.92
46.69	3.33	73.66	2.06	36.6639	1.1
55.5	3.74	82.06	2.17	45.6911	1.25
58.44	3.88	90.45	2.36	54.8184	1.43
61.38	4	98.84	2.76	63.8456	1.61
64.31	4.15	107.24	3.13	72.9274	1.65
79	5.03	115.63	3.57	88.2008	2.38
93.69	6.22	124.02	4.27	98.2008	2.75
96.63	6.25	132.42	5.11	108.24	3.13
99.56	6.25	140.8	5.87	117.746	3.96
111.99	6.01	149.19	6.64	127.608	4.27
126.68	5.96	157.59	7.34	137.578	4.47
129.6	5.96	165.98	7.87	149.16	5.4
132.3	6.12	174.37	8.33	157.499	6.24
138.19	6.44	182.76	8.78	167.46	7.27
144.05	6.71	191.15	9.31	177.41	8.13
149.93	6.99	199.55	9.71	187.381	8.78
155.8	7.11			197.341	9.31
161.68	7.3
167.55	7.41
191.15	7.31
