# Supplementary material for: Monotonic loading performance of GFRP beam-column joints connected with slotted–hole bolts
Source: PLoS One. 2022 Jul 27;17(7):e0272136. doi: 10.1371/journal.pone.0272136 (PMC9328552; doi:10.1371/journal.pone.0272136)
Supplement: S3 File — (XLSX) [file pone.0272136.s004.xlsx]

## Sheet: Sheet1
Rot.of J1	Mom. of J1	Rot.of J2	Mom.of J2	Rot.for Pinned	Mom.for Pinned	Rot.for Rigid	Mom. For Rigid
0	0	0	0	0	0	0	0
0.00184	0.15	0.00168	0.27	0.001	0.054	0.001	2.714
0.00569	0.32	0.0052	0.56	0.002	0.108	0.002	5.428
0.0208	0.91	0.01288	1.02	0.003	0.162	0.003	8.142
0.03134	1.07	0.02023	1.4	0.01	0.54	0.004	10.856
0.04187	1.21	0.03078	1.67	0.15	8.1	0.005	13.57
0.05241	1.44	0.04131	1.85	0.25	13.5	0.006	16.284
0.06296	1.68	0.05185	1.92	1	54	1	2714
0.07346	1.9	0.06239	2.08
0.08395	2.13	0.07291	2.25
0.09442	2.49	0.08339	2.5
0.10491	3	0.09386	2.75
0.11538	3.57	0.10435	3.21
0.12585	4.2	0.11482	3.74
0.13637	5	0.12531	4.36
0.14697	5.93	0.1358	5.02
0.15757	6.8	0.14641	5.27
0.16817	7.22	0.15701	5.8
0.17876	7.14	0.16761	6.08
0.18936	7.51	0.17821	6.94
0.19997	7.87	0.1888	7.74
0.2106	8.27	0.19941	8.39
		0.21001	8.96
