# Supplementary material for: Monotonic loading performance of GFRP beam-column joints connected with slotted–hole bolts
Source: PLoS One. 2022 Jul 27;17(7):e0272136. doi: 10.1371/journal.pone.0272136 (PMC9328552; doi:10.1371/journal.pone.0272136)
Supplement: S5 File — (XLSX) [file pone.0272136.s006.xlsx]

## Sheet: Sheet1
Stress of J1	Load of J1	Stress of J2	Load of J2
0	0	0	0
2.2472	0.364	2.032	0.25
9.6872	0.826	7.9432	0.5
12.3048	1.4	10.8224	0.92
15.5472	2.002	14.4744	1.25
22.44	2.59	15.7728	1.65
25.42	3.29	22.48	2.52
27.92	4.48	25.61	3.33
29.92	4.66	28.63	4.38
30.214	4.7	29.82	4.66
32.123	5	30.418	4.7
		32.512	5
