# Supplementary material for: Monotonic loading performance of GFRP beam-column joints connected with slotted–hole bolts
Source: PLoS One. 2022 Jul 27;17(7):e0272136. doi: 10.1371/journal.pone.0272136 (PMC9328552; doi:10.1371/journal.pone.0272136)
Supplement: S6 File — (XLSX) [file pone.0272136.s007.xlsx]

## Sheet: Sheet1
Stress of T1	Load of T1	Stress of T2	Load of T2	Stress of T3	Load of T3
0	0	0	0	0	0
3.6386	0.31	2.1472	0.364	2.032	0.25
7.24822	0.58	9.5872	0.826	7.8432	0.5
10.4392	0.92	12.2048	1.4	10.8224	0.96
11.9011	1.37	15.5472	2.002	14.3744	1.25
13.0235	1.52	22.44	2.59	15.7728	1.65
15.027	1.97	25.32	3.29	22.44	2.52
		28.32	4.48	25.32	3.33
		29.92	4.66	28.62	4.38
		30.214	4.72	29.82	4.67
		31.514	4.93	30.314	4.75
		32.114	5.15	32.014	5.02
				32.814	5.22
